# Supplementary material for: Cutaneous T-Cell Lymphoma: Yin-Yang Effects of Transcription Factors HLF and NFIL3 in Regulation of Malignant T-Cell Markers in the Context of HDAC Inhibitor Romidepsin Treatment
Source: Cancers (Basel). 2025 Jul 17;17(14):2380. doi: 10.3390/cancers17142380 (PMC12293868; doi:10.3390/cancers17142380)
Supplement: Supplementary file 1 [file cancers-17-02380-s001.zip]

Archive with 1 entries (1 files):
- cancers-3681137-supplementary.pdf
